# Supplementary material for: The Carpathian range represents a weak genetic barrier in South-East Europe
Source: BMC Genet. 2014 May 15;15:56. doi: 10.1186/1471-2156-15-56 (PMC4050216; doi:10.1186/1471-2156-15-56)
Supplement: Additional file 1 — The different mitochondrial sequences (nps 16000–16399) obtained in this study as FASTA file. [file 1471-2156-15-56-S1.zip]

Archive with 1 entries (1 files):
- 1319751476111915_add1.fas
