# Supplementary material for: The Carpathian range represents a weak genetic barrier in South-East Europe
Source: BMC Genet. 2014 May 15;15:56. doi: 10.1186/1471-2156-15-56 (PMC4050216; doi:10.1186/1471-2156-15-56)
Supplement: Additional file 2 — FST analysis: FST values (upper the diagonal) and p-values with standard deviation (p ± sd) (under the diagonal) based on mitochondrial haplogroup frequencies (P < 0.0002, in grey). [file 1471-2156-15-56-S2.xlsx]

## Sheet: Hoja1
FST	p=0,0002
	North Romania	South Romania	Poland	Russia	Cech Rep.	Bosnia	Slovenia	Bulgaria	Hungary	Iberian peninsula	Scandinavia	England-Ireland-North France	South France	Germany-Denmark	Alp	Italy	Estonis-Finland	Greece- Albania	Iraq	Syria	Palestine	Turkey	Kurdistan	Armenia	NCaucasus
North Romania	0	0.00517	0.02013	0.02076	0.02008	0.01696	0.01606	0.00651	0.03428	0.00186	0.00413	0.01534	0.00232	0.0086	0.01174	0.01569	0.02021	0.01653	0.08132	0.06184	0.0685	0.0608	0.05248	0.06644	0.08573
South Romania	0,23242±0,0141	0	0.00037	-0.00286	0.00522	-0.00138	0.0045	0.00284	0.01492	0.01155	0.00634	0.00499	-9e-05	0.00448	0.00054	-0.00012	0.00464	-0.00049	0.0229	0.01019	0.02073	0.01914	0.01132	0.02679	0.02393
Poland	0,00977±0,0029	0,35352±0,0138	0	0.00566	0.00743	0.00279	0.0022	0.01152	0.01716	0.02371	0.01499	0.00852	0.01026	0.00828	0.00669	0.00215	0.01126	0.00345	0.02451	0.01169	0.01754	0.0156	0.00958	0.02112	0.02972
Russia	0,02539±0,0049	0,58203±0,0135	0,08887±0,0064	0	-0.00017	-0.00136	0.00187	0.00571	0.00564	0.0196	0.0138	0.00193	0.00426	0.00373	0.00093	-0.00053	0.00055	0.00014	0.02136	0.00346	0.00926	0.00801	0.00674	0.0148	0.01061
Cech Rep.	0,00879±0,0029	0,15527±0,0104	0,00000±0,0000	0,40820±0,0142	0	-0.00038	0.00141	0.0018	0.00449	0.0169	0.00837	0.00475	0.00412	0.00278	0.00034	0.00119	0.0003	0.00147	0.0343	0.01364	0.01733	0.01491	0.01128	0.01486	0.02944
Bosnia	0,03418±0,0071	0,45020±0,0148	0,13281±0,0089	0,51758±0,0166	0,45020±0,0125	0	0.00051	0.00091	0.0051	0.01585	0.00883	0.00626	0.00292	0.00318	0.0005	0.0009	0.00118	-0.00069	0.02493	0.00816	0.01768	0.01383	0.00994	0.01642	0.02521
Slovenia	0,03027±0,0049	0,18555±0,0132	0,13086±0,0088	0,26758±0,0173	0,18359±0,0125	0,32422±0,0144	0	0.00321	0.01274	0.01453	0.00748	0.00079	0.00435	-0.00045	-0.00087	-0.00145	0.00523	-0.0035	0.03143	0.01556	0.01892	0.01466	0.01251	0.02175	0.03517
Bulgaria	0,09082±0,0101	0,42578±0,0161	0,01758±0,0044	0,22949±0,0120	0,31348±0,0139	0,69043±0,0130	0,16504±0,0098	0	0.00789	-0.0005	-0.00356	0.00371	-0.00517	-0.00052	-0.00433	0.00412	0.00046	0.00093	0.05151	0.03099	0.03807	0.03365	0.02717	0.03521	0.05374
Hungary	0,14941±0,0111	0,25488±0,0129	0,01855±0,0041	0,15430±0,0120	0,22754±0,0126	0,32422±0,0164	0,21484±0,0150	0,97070±0,0058	0	0.02554	0.01784	0.01051	0.01029	0.01098	0.0095	0.00772	0.00616	0.01312	0.04236	0.01891	0.02416	0.02199	0.01714	0.01728	0.03442
Iberian peninsula	0,31641±0,0146	0,05078±0,0055	0,00000±0,0000	0,01172±0,0033	0,00000±0,0000	0,00000±0,0000	0,00000±0,0000	0,05176±0,0080	0,42969±0,0165	0	0.0029	0.01135	0.00049	0.00712	0.00687	0.0157	0.01645	0.01353	0.08139	0.0594	0.06879	0.06225	0.05398	0.06805	0.08728
Scandinavia	0,17188±0,0144	0,11426±0,0101	0,00000±0,0000	0,00977±0,0026	0,00000±0,0000	0,01270±0,0042	0,00781±0,0024	0,34570±0,0166	0,89551±0,0090	0,00684±0,0034	0	0.00758	-0.00102	0.00317	0.00088	0.00796	0.00776	0.00642	0.06597	0.044	0.04983	0.04568	0.0364	0.04687	0.06984
England-Ireland-North France	0,02148±0,0040	0,13574±0,0092	0,00000±0,0000	0,24316±0,0098	0,00098±0,0010	0,03418±0,0046	0,28027±0,0172	0,09668±0,0106	0,12500±0,0099	0,00000±0,0000	0,00000±0,0000	0	0.00267	0.0013	0.00131	0.00013	0.00731	0.00219	0.04306	0.02444	0.02695	0.02393	0.01946	0.03076	0.04112
South France	0,27344±0,0103	0,38574±0,0155	0,00000±0,0000	0,14746±0,0116	0,03613±0,0053	0,18066±0,0161	0,10352±0,0104	0,85156±0,0127	0,93262±0,0082	0,30176±0,0150	0,63379±0,0118	0,10645±0,0111	0	-2e-05	-0.00145	0.0031	0.00397	0.0033	0.05318	0.03247	0.03962	0.03546	0.02836	0.03871	0.05395
Germany-Denmark	0,08301±0,0091	0,15820±0,0117	0,00000±0,0000	0,15039±0,0076	0,00586±0,0026	0,09570±0,0114	0,48145±0,0137	0,26660±0,0138	0,42676±0,0150	0,00000±0,0000	0,00488±0,0032	0,09863±0,0100	0,39160±0,0120	0	-0.00051	0.00058	0.00503	0.00052	0.04745	0.0272	0.03206	0.02707	0.02259	0.03128	0.04906
Alp	0,07422±0,0093	0,34082±0,0138	0,00488±0,0020	0,30469±0,0152	0,32129±0,0100	0,33887±0,0116	0,48730±0,0142	0,72363±0,0120	0,84961±0,0133	0,01562±0,0039	0,22559±0,0135	0,22559±0,0130	0,58301±0,0132	0,50391±0,0120	0	0.00045	0.00015	-0.00263	0.03785	0.01963	0.02434	0.02165	0.01671	0.02593	0.03847
Italy	0,02246±0,0037	0,41016±0,0160	0,10059±0,0098	0,43457±0,0186	0,16895±0,0102	0,26465±0,0141	0,59961±0,0134	0,18359±0,0130	0,15039±0,0102	0,00000±0,0000	0,00000±0,0000	0,34180±0,0173	0,10352±0,0102	0,24023±0,0121	0,33594±0,0163	0	0.00441	-0.00072	0.02919	0.01238	0.0162	0.01357	0.00876	0.01793	0.02995
Estonis-Finland	0,01172±0,0033	0,18359±0,0126	0,00000±0,0000	0,34277±0,0164	0,25586±0,0122	0,25195±0,0128	0,03418±0,0056	0,45801±0,0154	0,32324±0,0146	0,00000±0,0000	0,00000±0,0000	0,00000±0,0000	0,04883±0,0075	0,00098±0,0010	0,34375±0,0127	0,02539±0,0045	0	0.00278	0.0378	0.01643	0.02065	0.01883	0.01439	0.018	0.03017
Greece- Albania	0,04102±0,0065	0,40820±0,0166	0,08691±0,0068	0,37598±0,0139	0,21484±0,0157	0,45801±0,0176	0,88086±0,0091	0,30762±0,0138	0,31836±0,0171	0,00293±0,0016	0,02637±0,0044	0,18164±0,0110	0,15625±0,0093	0,30176±0,0163	0,74805±0,0112	0,50781±0,0161	0,11816±0,0097	0	0.02476	0.01099	0.01727	0.013	0.01036	0.02105	0.02931
Iraq	0,00000±0,0000	0,01660±0,0037	0,00000±0,0000	0,00879±0,0025	0,00000±0,0000	0,00000±0,0000	0,00000±0,0000	0,00000±0,0000	0,00000±0,0000	0,00000±0,0000	0,00000±0,0000	0,00000±0,0000	0,00000±0,0000	0,00000±0,0000	0,00000±0,0000	0,00000±0,0000	0,00000±0,0000	0,00293±0,0016	0	-0.00781	0.0023	0.00385	0.00424	0.01641	-0.00132
Syria	0,00098±0,0010	0,12695±0,0102	0,03320±0,0053	0,23145±0,0127	0,02344±0,0054	0,11523±0,0086	0,03613±0,0082	0,01270±0,0039	0,00977±0,0029	0,00000±0,0000	0,00000±0,0000	0,00391±0,0027	0,00195±0,0014	0,00195±0,0014	0,01758±0,0034	0,04395±0,0066	0,01562±0,0039	0,08203±0,0085	0,89258±0,0107	0	-0.00765	-0.00628	-0.00614	0.00059	-0.00921
Palestine	0,00000±0,0000	0,02344±0,0048	0,00098±0,0010	0,06250±0,0077	0,00195±0,0014	0,00879±0,0029	0,00293±0,0016	0,00000±0,0000	0,00098±0,0010	0,00000±0,0000	0,00000±0,0000	0,00000±0,0000	0,00000±0,0000	0,00000±0,0000	0,00195±0,0014	0,00293±0,0016	0,00098±0,0010	0,00977±0,0033	0,25684±0,0121	0,91406±0,0107	0	-0.00479	-0.00427	-0.00038	-0.00534
Turkey	0,00000±0,0000	0,01855±0,0046	0,00000±0,0000	0,04297±0,0069	0,00000±0,0000	0,00586±0,0022	0,00684±0,0023	0,00000±0,0000	0,00000±0,0000	0,00000±0,0000	0,00000±0,0000	0,00000±0,0000	0,00000±0,0000	0,00000±0,0000	0,00000±0,0000	0,00000±0,0000	0,00000±0,0000	0,00781±0,0028	0,15430±0,0101	0,88965±0,0095	0,93848±0,0066	0	-0.00271	0.0007	-0.00092
Kurdistan	0,00000±0,0000	0,07227±0,0071	0,00488±0,0020	0,07617±0,0076	0,00098±0,0010	0,02344±0,0041	0,01074±0,0036	0,00098±0,0010	0,00293±0,0016	0,00000±0,0000	0,00000±0,0000	0,00000±0,0000	0,00000±0,0000	0,00000±0,0000	0,00293±0,0016	0,01953±0,0039	0,00000±0,0000	0,01855±0,0039	0,15332±0,0112	0,84082±0,0105	0,87695±0,0086	0,79785±0,0134	0	-0.00018	0.00167
Armenia	0,00000±0,0000	0,00879±0,0025	0,00000±0,0000	0,01758±0,0046	0,00098±0,0010	0,00391±0,0023	0,00000±0,0000	0,00000±0,0000	0,00000±0,0000	0,00000±0,0000	0,00000±0,0000	0,00000±0,0000	0,00000±0,0000	0,00000±0,0000	0,00000±0,0000	0,00000±0,0000	0,00000±0,0000	0,00000±0,0000	0,00586±0,0022	0,34570±0,0176	0,44141±0,0150	0,30078±0,0118	0,41602±0,0145	0	0.00731
NCaucasus	0,00000±0,0000	0,04102±0,0078	0,00195±0,0014	0,08789±0,0076	0,00098±0,0010	0,01367±0,0034	0,00195±0,0014	0,00293±0,0016	0,00098±0,0010	0,00000±0,0000	0,00000±0,0000	0,00000±0,0000	0,00000±0,0000	0,00000±0,0000	0,00293±0,0016	0,00293±0,0016	0,00293±0,0016	0,01367±0,0039	0,48145±0,0177	0,84570±0,0102	0,71973±0,0137	0,45020±0,0159	0,29785±0,0126	0,14258±0,0105	0
